# Supplementary material for: Aicardi-Goutières syndrome-associated mutation at ADAR1 gene locus activates innate immune response in mouse brain
Source: J Neuroinflammation. 2021 Jul 31;18:169. doi: 10.1186/s12974-021-02217-9 (PMC8325854; doi:10.1186/s12974-021-02217-9)
Supplement: Supplementary file 1 — Additional file 1: Figure S1. Illustration of the mutation sites in ADAR1 protein.The mutation sites and the relative positions in ADAR1 protein of the 8 originally reported missense mutations are shown. All these mutations were designed to be introduced to mouse genome. The successful sites are indicated by arrows above the protein (blue), other 6 below the protein (black). Figure S2. Sequence alignment of mouse and human ADAR1 protein sequences. Mouse and human ADAR1 protein sequences were compared using Promals3D software (http://prodata.swmed.edu/promals3d/promals3d.php). The K948 in mouse is equivalent to K999 in human, highlighted in red. Sequences of mouse ADAR1, Q99MU3 and human, P55265 in UniPro protein database were used for alignment. Figure S3. Human and mouse ADAR1 structure comparison. 3A, the highly conserved protein structure between mouse and human in the catalytic domain flanking the K999N mutation site is shown by the protein modeling, showing a RMSD of 1.06 Å in the protein main chains, supportive of similar structure. 3B, Protein structure analysis predicted a salt bridge (green lines) between K948 (K999 in human) and E964 (E1004 in human), which stabilize the loop in which K948 and E964 localize in the catalytic domain. Figure S4. The RNA editing activities of the K999N mutant protein in mouse brain. 4A, C and E, RNAs from whole brain tissues were amplified by RT-PCR for GRIA2, GRIA3, GRIK1 mRNAs. and the PCR products were subject to Sanger sequencing analysis. The representative chromatograms for the sequences flanking the edited adenosines at +60 site and R/G site in GirA2 mRNA, R/G site in GirA2 mRNA, and Q/R site in Girk1 mRNA are shown. 4B, D and F, The RNA editing activities as measured by the relative ratio of the G peak (edited) over the total A (unedited) and G peak areas at each editing site of the ADAR1 K999N mutant (n=5) vs wild type (n=4) are compared, and no statistical difference was observed as analyzed using Wilcoxon rank-sum t [file 12974_2021_2217_MOESM1_ESM.zip]

Archive with 11 entries (11 files):
- Fig S1.docx
- Fig S10.docx
- Fig S11.docx
- Fig S2.docx
- Fig S3.docx
- Fig S4.docx
- Fig S5.docx
- Fig S6.docx
- Fig S7.docx
- Fig S8.docx
- Fig S9.docx
